# Supplementary material for: Variations in the Fecal Microbiota of Red Deer in Relation to the Hunting Area in the Friuli-Venezia Giulia Region, Italy
Source: Animals (Basel). 2025 Aug 27;15(17):2517. doi: 10.3390/ani15172517 (PMC12427500; doi:10.3390/ani15172517)
Supplement: Supplementary file 1 [file animals-15-02517-s001.zip]

Archive with 1 entries (1 files):
- animals-3793966-supplementary.xlsx
