# Supplementary material for: Variations in the Fecal Microbiota of Red Deer in Relation to the Hunting Area in the Friuli-Venezia Giulia Region, Italy
Source: Animals (Basel). 2025 Aug 27;15(17):2517. doi: 10.3390/ani15172517 (PMC12427500; doi:10.3390/ani15172517)
Supplement: Supplementary file 1 [file animals-15-02517-s001.zip › animals-3793966-supplementary.xlsx]

## Sheet: Table S1
Supplementary Table S1. Pairwise comparisons (p < 0.05) of beta diversity index measured in the feces of red deer samples in the 10 hunting reserves
Pairwise	p-value	FDR
R11 vs R01	0.012	0.073
R11 vs R06	0.012	0.073
R11 vs R05	0.005	0.073
R80 vs R07	0.013	0.073
R11 vs R80	0.009	0.073
R11 vs R07	0.01	0.073
R11 vs R00	0.008	0.073
R11 vs R18	0.012	0.073
R05 vs R07	0.017	0.085
R03 vs R05	0.022	0.09
R80 vs R08	0.024	0.09
R07 vs R18	0.02	0.09

## Sheet: Table S2
Supplementary Table S2. Family of fecal microbiota of red deer with a mean Relative abundance (%) higher than 0.5% observed in the 10 hunting reserves.
Family				Hunting reserves
	R00	R01	R03	R05	R06	R07	R08	R11	R18	R80		Mean Value
Lachnospiraceae	11.4998	9.48665	11.3735	13.953	15.1744	10.9843	10.8679	9.77277	14.3842	14.9704		12.2467
Oscillospiraceae_88309	10.271	8.95116	11.2707	11.5233	15.6895	11.221	10.6132	9.41212	12.8634	14.1672		11.5983
Not_Assigned	8.83368	6.04807	8.36708	7.13508	6.39944	8.39298	9.08679	8.96788	7.65055	8.3342		7.92157
CAG_272	8.59629	4.39242	8.02946	7.42057	6.07264	9.17352	7.59771	8.88978	7.93835	7.16614		7.52769
Acutalibacteraceae	6.18686	4.65408	5.75929	5.92265	6.16091	6.44952	6.43603	5.56755	6.2423	7.17289		6.05521
CAG_74	5.1774	5.88225	6.24943	5.49794	5.91632	5.37489	6.63417	6.29281	6.29342	5.76167		5.90803
Bacteroidaceae	5.05154	4.97912	6.61407	6.15382	5.03364	6.63269	5.86521	5.78122	5.54851	4.50849		5.61683
UBA932	4.15902	3.10897	3.15416	4.11518	2.63524	4.11193	3.67028	4.95571	3.11849	2.94649		3.59755
Muribaculaceae	3.62153	3.17388	2.69805	4.15678	2.47184	3.47328	2.91394	3.22286	3.86635	3.52312		3.31216
Ruminococcaceae	2.96475	2.60695	3.27892	3.84836	2.44455	3.9752	3.40518	3.06008	3.35281	3.66196		3.25988
CAG_138	3.83169	1.33669	3.02143	3.29407	2.67735	3.46984	3.13157	3.41262	3.36285	3.0246		3.05627
CAG_508	2.87717	3.40182	3.88031	2.85069	2.42266	2.5328	2.89034	3.17415	2.87886	2.95998		2.98688
DSM_1321_300422	0.22636	19.3853	0.228296	0.182501	2.63625	0.0131857	0.322735	0.10201	0.12617	0.0194633		2.32423
Anaerovoracaceae	2.17672	2.03825	2.60658	2.15379	2.7828	2.08334	2.26436	1.97461	3.01773	2.12773		2.32259
Eggerthellaceae	1.44128	2.14449	1.67023	2.03439	2.79796	1.2922	1.46081	1.63589	1.90614	1.61857		1.8002
Borkfalkiaceae	1.83812	0.689643	1.46751	1.58818	1.27921	1.91622	1.44572	1.49987	1.61893	2.02652		1.53699
Akkermansiaceae	0.909667	1.44952	1.14027	1.23704	1.12896	1.34838	1.32579	1.25527	0.483995	0.895573		1.11745
UBA1381	1.0151	0.749733	0.985583	0.933442	0.994195	0.980614	1.10817	0.998381	0.903576	0.944361		0.961315
Erysipelotrichaceae	0.830535	0.88538	1.08525	1.12528	0.878975	0.955389	0.927862	0.76672	1.02384	0.833031		0.931226
CAG_382	0.819029	0.642991	0.962657	0.613146	0.792728	1.00985	0.950915	0.967449	0.780952	0.889344		0.842906
Nanosyncoccaceae	1.10198	0.975642	0.6943	0.682751	0.993521	0.598516	0.767318	1.12672	0.536295	0.348523		0.782556
Gastranaerophilaceae	0.904267	0.535995	1.24791	0.430362	0.917719	1.15461	0.453914	1.27962	0.29873	0.596356		0.781948
Atopobiaceae	0.569892	0.593042	0.75246	1.1697	0.994869	0.542907	0.44623	0.504565	1.09505	0.849899		0.751861
UBA660	0.962031	0.828839	0.787694	0.564196	0.553865	0.482711	0.857881	0.897468	0.764996	0.810453		0.751014
UBA1242	0.995844	0.257602	1.02154	0.53477	0.318708	0.565265	0.822754	1.19209	0.494337	0.670317		0.687323
Methanobacteriaceae	0.498039	0.780412	0.727604	0.567875	0.86752	0.592783	0.544478	0.460251	0.709151	0.530181		0.627829
CAG_313	0.859887	0.205625	0.574119	0.417064	0.331848	0.891467	0.883678	1.08723	0.569389	0.379924		0.620023
Planococcaceae	0.819264	1.7591	0.116803	1.28826	1.0353	0.00171987	0.645744	0.262813	0.250567	0		0.617956
Paludibacteraceae	0.401296	0.220838	0.573395	0.385374	0.491202	0.641226	0.833457	0.88277	0.234906	0.814865		0.547933
Victivallaceae	0.410689	0.278139	0.795899	0.106954	0.490865	0.748431	0.864193	0.958674	0.149808	0.258992		0.506264
Victivallis	0.410689	0.278139	0.795899	0.106954	0.490865	0.748431	0.864193	0.958674	0.149808	0.258992		0.506264

## Sheet: Table S3
Supplementary Table S3. Genera of fecal microbiota of red deer with a mean Relative abundance (%) higher than 0.5% observed in the 10 hunting reserves.
Genus				Hunting reserves
	R00	R01	R03	R05	R06	R07	R08	R11	R18	R80		Mean Value
Faecousia	5.40447	4.60818	5.25878	7.01284	10.8061	5.75957	4.77927	4.36646	7.05694	9.09586		6.41485
RUG13077	5.11001	2.60239	4.91826	4.26571	3.32286	5.42391	4.59211	5.28214	4.57875	4.311		4.44071
Cryptobacteroides	3.52925	2.48424	2.62082	3.57447	2.03926	3.40334	3.07476	4.10738	2.58397	2.4612		2.98787
PeH17	3.59922	1.08796	2.61913	3.12657	2.49711	3.17173	2.82777	3.15814	3.11258	2.7804		2.79806
Paramuribaculum	3.03825	2.57146	2.26124	3.01056	1.89979	2.95302	2.50998	2.61935	3.44293	3.10479		2.74114
Pradoshia	0.22002	18.6102	0.164344	0.0814888	2.59717	0.0131857	0.310385	0.10201	0.0963263	0.0194633		2.22146
Avispirillum	1.84751	1.41073	1.94462	1.69853	1.4416	1.92224	1.50829	2.03384	1.74628	1.53267		1.70863
SFMI01	1.39925	1.68481	1.39053	1.48066	1.75862	1.18585	1.69381	1.67011	1.8367	1.63207		1.57324
Phocaeicola_A_858004	1.55071	1.30069	1.18275	1.56526	1.37995	1.43208	1.35049	1.34916	1.56309	1.35024		1.40244
CAG_83	1.0475	1.05196	1.24115	0.886473	0.933216	1.21394	1.4674	1.30946	1.124	1.14756		1.14227
Akkermansia	0.909667	1.44952	1.14027	1.23704	1.12896	1.34838	1.32579	1.25527	0.483995	0.895573		1.11745
UBA737	1.29875	0.864589	1.05074	0.898923	1.02014	1.16378	1.02391	0.955603	0.868414	1.34894		1.04938
UBA9715	0.810106	1.37472	0.966759	1.11509	1.80545	0.739259	0.910847	1.019	0.851276	0.755437		1.0348
Onthenecus	1.09681	0.748465	0.910289	1.01465	0.996217	0.959402	1.01733	0.989167	1.17039	1.06244		0.996516
CAG_41	1.0151	0.749733	0.985583	0.933442	0.994195	0.980614	1.10817	0.998381	0.903576	0.944361		0.961315
Borkfalkia	1.08272	0.415814	0.787936	1.09444	0.893125	1.1827	0.740424	0.817176	1.10007	1.48907		0.960348
UBA5905	0.884307	0.811345	0.745944	0.757166	0.842253	0.936184	1.16662	0.673704	0.902099	0.874033		0.859366
SFLA01	0.819029	0.642991	0.962657	0.613146	0.792728	1.00985	0.950915	0.967449	0.780952	0.889344		0.842906
Nanosyncoccus	1.08813	0.93761	0.627452	0.647383	0.893125	0.591636	0.69377	1.04423	0.513248	0.289614		0.732619
CAG_273	0.674619	1.00911	0.923803	0.511851	0.458186	0.562398	0.844434	0.842185	0.447947	0.802668		0.70772
Copromorpha	0.688238	0.710434	0.719881	0.672848	0.787338	0.593356	0.531579	0.642114	0.673102	0.41937		0.643826
Pygmaiobacter	0.573884	0.522303	0.7778	0.894962	0.547801	0.85707	0.578507	0.532645	0.609574	0.492033		0.638658
UMGS1994	0.606053	0.667077	0.922355	0.710197	0.566331	0.637213	0.45364	0.689719	0.651532	0.426377		0.633049
UBA2658	0.63517	0.487314	0.702505	0.485537	0.457512	0.748145	0.824949	0.832752	0.542796	0.50423		0.622091
CAG_177	0.699509	0.237065	0.982446	0.544956	0.341618	0.583324	0.706119	0.495132	0.654487	0.645404		0.589006
CAG_269	0.608402	0.671641	0.599941	0.610317	0.783969	0.482711	0.419061	0.417692	0.833548	0.412104		0.583939
UBA1259	0.755395	0.273829	0.679579	0.493743	0.386089	0.733526	0.705296	0.682699	0.518862	0.537447		0.576646
Bact_08	0.580694	0.578337	0.499307	0.532223	0.508047	0.703715	0.568353	0.75597	0.497587	0.432605		0.565684
Agathobacter_164119	0.362787	0.400855	0.484345	0.519774	1.61847	0.342255	0.263457	0.162777	0.613711	0.730524		0.549896
RF16	0.401296	0.220838	0.511374	0.385374	0.421126	0.587623	0.713529	0.78054	0.234906	0.814865		0.507147
Victivallis	0.410689	0.278139	0.795899	0.106954	0.490865	0.748431	0.864193	0.958674	0.149808	0.258992		0.506264
